# Supplementary material for: First identification of porcine parvovirus 6 in North America by viral metagenomic sequencing of serum from pigs infected with porcine reproductive and respiratory syndrome virus
Source: Virol J. 2015 Oct 16;12:170. doi: 10.1186/s12985-015-0401-6 (PMC4609089; doi:10.1186/s12985-015-0401-6)
Supplement: Additional file 1: Table S1. — List of previously published Parvovirinae sequences included in the current study. (XLSX 9 kb) [file 12985_2015_401_MOESM1_ESM.xlsx]

## Sheet: Sheet1
Table S1: List of Previously Publish Genomes Included In Study
Genera	Species	GenBank #
Copiparvovirus	Porcine Parvovirus 6 -TJ	KF999685
Copiparvovirus	Porcine Parvovirus 6 - SC	KF999684
Copiparvovirus	Porcine Parvovirus 6 - JS	KF999683
Copiparvovirus	Porcine Parvovirus 6 - BJ2	KF999682
Copiparvovirus	Porcine Parvovirus 6 - BJ	KF999681
Copiparvovirus	Porcine Parvovirus 5 - MI216	JX896318
Copiparvovirus	Porcine Parvovirus 5 - ND564	JX896322
Copiparvovirus	Porcine Parvovirus 4 - HEN0922-5400	GU978964
Copiparvovirus	Porcine Parvovirus 4 - JS0918a	HM031134
Tetraparvovirus	Parvovirus YX-2010/CHN	GU938299
Tetraparvovirus	Porcine Parvovirus 2 - US-135	JX101461
Tetraparvovirus	Human Parvovirus 4 - G1	AY622943
Tetraparvovirus	Human Parvovirus 4 - HK1	EU200667
Tetraparvovirus	Bovine Hokovirus - HK2	EU200670
Tetraparvovirus	Ovine Hokovirus 1 - HK-S01	JF504699
Tetraparvovirus	Porcine Parvovirus 3 - F4-7SM	JQ868704
Tetraparvovirus	Porcine Hokovirus - HK1	EU200671
Tetraparvovirus	Porcine Partetravirus - JSLH70	JN990266
Bocaparvovirus	Bovine Parvovirus	NC001540
Bocaparvovirus	Porcine Bocavirus 3	NC016031
Dependoparvovirus	Goose Parvovirus - SH	JF333590
Dependoparvovirus	Bovine Adeno-associated Virus	AY388617
Dependoparvovirus	Adeno-associated Virus 1	AF063497
Dependoparvovirus	Avian Adeno-associated Virus - DA-1	NC006263
Copiparvovirus	Bovine Parvovirus 2	NC006259
Erythroparvovirus	Human Parvovirus B19 - C39	FN598217
Erythroparvovirus	Human Parvovirus B19 - Lali	AY044266
Erythroparvovirus	Pig-tailed Macaque Parvovirus	AF221123
Erythroparvovirus	Rhesus Macaque Parvovirus	AF221122
Protoparvovirus	Rat Minute Virus 1a	AF332882
Protoparvovirus	Canine Parvovirus	NC001539
Protoparvovirus	Feline Panleukopenia Virus	X55115
Protoparvovirus	Porcine Parvovirus - China	AY583318
Amdovirus	Aleutian Mink Disease Virus	NC001662
Amdovirus	Aleutian Mink Disease Parvovirus	X97629
Densovirus*	Galleria mellonella Densovirus	NC004286
*Outgroup in bold
